# Supplementary material for: Sugar Levels Determine Fermentation Dynamics during Yeast Pastry Making and Its Impact on Dough and Product Characteristics
Source: Foods. 2022 May 11;11(10):1388. doi: 10.3390/foods11101388 (PMC9140867; doi:10.3390/foods11101388)
Supplement: Supplementary file 1 [file foods-11-01388-s001.zip]

Archive with 1 entries (1 files):
- foods-1680625-supplementary.pdf
